# Supplementary material for: Birds of a Feather: Neanderthal Exploitation of Raptors and Corvids
Source: PLoS One. 2012 Sep 17;7(9):e45927. doi: 10.1371/journal.pone.0045927 (PMC3444460; doi:10.1371/journal.pone.0045927)
Supplement: Table S7 — Current or historic use of feathers by Modern Humans (including modern western civilization and tribal peoples). Data from Ferraro-Dorta S, Xavier Cury M (2000) A plumária indígena brasileira no Museu de Arqueologia e Etnologia da USP. Brazil: Imprensa Oficial SP. 535 p. and Biebuyck DP, Van den Abbeele N (1984) The power of Headdresses: a cross-cultural study of forms and functions: Brussels, Belgium: Tendi S.A. 293 p. (XLS) [file pone.0045927.s007.xls]

## Sheet: Table S7
Table S7. Current or historic use of feathers by Modern Humans (including modern western civilization and tribal peoples)
People	Country	Bird Species	Feather Type	Use	Plate
Giriama Village	Kenya	Ostrich	Wing or tail	Headdress
Tikar	Cameroon	Gray parrot	red tail feather	Headdress
Galeb and Karo	Ethiopia	Ostrich	?	Headress
Karo tribeman	Ethiopia	Ostrich	long feather	headdress
Masai (Kilgoris)	Kenya	Ostrich	wing tail	headdress
PAPUA New Guinea	Papua	King of Saxony bird of pa	ornamental head feathers	in the nose
Woodaaba	Niger	Ostrich	wing tail	headdress
Samburu	Kenya	several species	?	headdress
Arbore Omo Valley	Ethiopia	ostrich	long feather	headdress
Miao (guangxi province)	China	?	white feathers	Costume
Southern highlands	Papua	birds of paradise and more	long feathers	headdress
Bamenda	Cameroon	some raptors	long feathers	headdress
ingal fulani dancers	niger	ostrich	wing tail	headdress
abui tribal headhunter	indonesia	?	long feathers	headdress
apatani tribe Bola village	india	?	long feathers	feather fan
Chattersgarh	india	?	long feathers	headdress
Omo Valley	Ethiopia	guineafowl	wing	headdress
Huli Wigmen	Papua	Ribbon-tail bird of paradise	super long white feathers	headdress
Kwazulu Natal	Durban South Africa	?	Black feathers	headdress
Alyawarra language	Central Australia	Wedge-tailed eagle	Down	body and head
Maori (1890)	New Zealand	Huia and Kaka	tail and wing	head decorations and feather cloaks
Hawaians	Hawaii	Several extinct species	red and yellow body feathers	Feather cloaks
South-Korean warrior	South Korea	?	large feather	Two feathers on hat
Nyanga	Zaire	Nectaridae	Live Birds (5-10)	Attached to bark hood of "guard of initiates"
Bororo	Brazil	Harpy Eagle	Tail, wings, throat	Tall cylindrical crown								*Feather type ref: Brazilian Indigenous Featherwork (Sonia Ferraro Dorta, Marilia Xavier Cury) - google books											URL	http://books.google.ca/books?id=F-H9ZsoXOyQC&pg=PA518&lpg=PA518&dq=Brazilian+Indigenous+Featherwork+%28Sonia+Ferraro+Dorta,+Marilia+Xavier+Cury&source=bl&ots=Hiy4_c8oVl&sig=2jVgGCxU4tfLCM3WGrpL2mdkh-I&hl=en&ei=miDITePKDYP2tgP0vu3BAQ&sa=X&oi=book_result&ct=result&resnum=1&ved=0CBcQ6AEwAA#v=onepage&q&f=false
Urubu	South America	Yapu (Cacique)	Tail Feathers	Headdress worn only by men
Hupa	California	Woodpecker spp.	Red crest feathers	Headbands for dancers
Bella Coola	British Columbia	Eagle sp.	Down	Fills hollow top of chief's headdress, scatter during dance to represent goodwill and generosity
Bamileke	Cameroon	(gray) Parrot, chicken, blue pheasant, eagle (?)	various incl. tail (black, white, red, blue feathers, some dyed)	Part of rachis intertwined with fabric, hang from headdress of prominent dancers	15											*http://dmaconnect.org/CONNECT/dmacon_elephant_mask?id=5045849
Lwalwa	Southern Zaire	Blue pheasant and others	tail and others? (bluish, black, and yellow feathers)	Superimposed rows of 3 or 4 fixed to open basketry core, some cut or folded in 2, worn in ritual dances	26
Luba	Zaire	Chicken (and Parrot?)	tail, wing	Trims sides and upper rim of diadem, symbol of male initiates of association for ritual activities	30
Lega	Zaire	Chicken	contour feathers	Top a vine on headband worn by women of the highest female grade during some initiation rituals, said chicken and parrot but I see only chicken	33
Komo (?)	Eastern Zaire	Chicken, Blue pheasant, others	Tail and contour	Tuft at top of soft bonnet, rachises folded into netting - status, also worn by diviners in possession cults	38
Angba	Northeastern Zaire	Chicken and Others	chicken remiges or retrices	Men in dances linked with hunting and war rites, celebrations for nature spirits, seances, possession cults	39
Meegye, Mangbetu, Zande	Zaire	Parrot and others	red parrot tails and banded remiges of ??	Adorn straw hats designating different levels of rank and status among dignitaries	41
?	Northeast Zaire	Parrot and others	Tail	Used by members of voluntary associations and cults	43
Acholi?, Madi?	Sudan, Uganda, Zaire	Ostrich	Wing (?)	pompoms on cap worn by lineage heads, chiefs, members of dominant clan, rainmakers, or may belong to one age set	55
Turkana	Northwest Kenya	Ostrich, Chicken	contours (?)	Adorn centre and top of wig, reflects social status, group affiliation, and for ceremonial purposes	56
Naga	Assam	Hornbill	Tail	Attached to ceremonial headband for warriors who have taken a head	115
Hill Miri	Assam	? Passerine?	tail	Helmet	119
Jhâkri shamans	Nepal	Peacock	Train	Inserted into upper rim of cotton headband worn by shamans during rites	122
?	Southern China	Kingfisher	?	Covers sections of headdress worn by members of court and concubines until late 19th Century, then increased use in theatrical performances	145
Iban	Borneo	Hornbill	Tail	Top cap worn by warrior who has participated in succesful expeditions (represents courage and steadfastness)	157
Iban	Borneo	Argus Pheasant	wing	Crown worn by male dancers, represents pride	159
Kuman	Chimbu (New Guinea)	Cassowary	contour	Worn mostly by men, women may wear during dances and weddings	173
Lae-Womba	Markham River Valley (New Guinea)	Bird of Paradise and others	contour	Headdress for widows - just a few feathers	177
?	New Guinea	Cassowary	contour	Tops wig worn mainly during festivities	178
Kaluli	Papua New Guinea	cockatoo	remiges	Part of costume of male dancers in ceremonies, dancer is "man in the form of a bird"	180
?	Mount Hagen (New Guinea)	Lesser Bird of Paradise	Yellow and white tail (6)	Part of composite headdress worn by men during ceremonial exchanges of gifts between neighboring groups, indicates wearer's social importance and distinguishes donor from receiver	184
			Fan of russet red tail
		Goura Pigeon	Blue crests
		Wilson's Bird of Paradise	Entire compacted feathered body
?	Marquesas Islands (Polynesia)	Chicken	Breast and neck, still attached to skin (metallic black)	Attached to crescent-shaped headband worn by chief or headman	192
?	Easter Island	Chicken	contour	Part of headband worn by chiefs, warriors, leading dancers on special occassions - different categories for different occassions/people	197
Plains Indians (Assiniboin, Eastern Dakota, Pawnee, Arapaho, Mandan)	North America	Golden Eagle	Tail, wing, down	Wardress - each feather represents a story of a war feat - record of distinction for wearer and tribe, eagle is a symbol of secular and sacred power in warfare	201
Northern Plains Indians (Cayuga)	North America	Raven, golden eagle	Raven contour plus 1 remige of golden eagle	Crown	202
Menominee	North America	Golden Eagle	Tail	Part of roach worn on special occassions, obtained after accomplishing certain feats	204
Amahuaca	Peru	Ara	Tail	Part of headband worn by men, and by young girls undergoing puberty rites (made by women)	206											*Tail feather ref: http://christiesinternational.com/LotFinder/lot_details.aspx?intObjectID=2058722
Jivaro	Peru and Ecuador	Ara	Whole wing, tail?	Part of hat worn by young men	208
Jivaro	Peru and Ecuador	parrot and maybe toucan	contour	Headband obtained through trade with other ethnic groups, worn by men to express weath, believed to give power of resistance against the spirits	209
Suhin	Gran Chaco (Paraguay)	Spoonbill or Flamingo	contour	Headband, typical men's headdress	211
Cayapo	Brazil	Ara	Tail	Forehead band worn by organizers of festivities	212
Cayapo	Brazil	Ara	tail plus maybe others	Part of diadem manufactured and worn by men only	213
Cayapo	Brazil	Ara and curassow	parrot contour and remix of curassow	Headband worn by men mainly during the cassava feasts	214
Cayapo	Brazil	Parrot	tail and contour	Part of fan-shaped head ornament associated with festivals linked with corn harvest	215
Cayapo	Brazil	Ara and Ibis	ara tail and likely ibis contour	Headdress made by men, worn by women	216
Wayana	Brazil	toucan	contour	Headband for festive occassions and visits of leaders and their assistants	217
Carajá	Brazil	Flamingo	remiges and contour	Display on festive occassions	218
Carajá	Brazil	likely passerine	contour and some remiges	Hat worn mostly by men in initiations, mortuary ceremonies, and agricultural rites	219
Mukuna in the Tukano group	Tumuc-Humac range, East Guyana	Macaw, parrot and others?	maybe some remiges, contour	Headband worn by men in public ceremonies	222
?	Western Gavião	Hyacinthine Macaw	Rectrices	Male ornament for festive occassions and sporting competitions, adornment of hindhead
all of the above are from "The power of Headdresses" by D.P. Biebuyck and N. Van den Abbeele, 1984, Tendi S.A. Brussels, Belgium, except more info under harpy eagle obtained as noted above
		Turquois-fronted parrot	secondary remiges
		White-eyed parakeet (probably)	retrices
Guarani	South America (interior)	Crested Oropendola	retrices	dances, prayers, the Maize Festival, and other great celebrations (i.e. initiation rituals for young boys)
		Blue-cheeked parrot	retrices	ceased to produce a long time ago for "various environmental and existential reasons"
		Toucan	throat and others	cap
Guarani	South America (interior)	Crested Oropendola	retrices	cap belonging to religious leaders
		Red-ruffed Fruitcrow	throat and/or breast
		Channel-billed Toucan	throat and tail coverts
		Others
Karajá	Brazil	Jabiru (Jabiru mycteria)	flight feathers	"Occipital fan" ornament for young men used on special occassions and during ceremonies of the Big House
		American Wood-Ibis	remiges
		Blue-and-yellow Macaw	retrices and under wing coverts
		Scarlet Macaw	dorsal feathers and/or upperwing coverts
		Red-and-Green Macaw	dorsal feathers and/or upperwing coverts
		Other	down
Karajá	Brazil	Harpy Eagle	flight feathers, esp. remiges	occipital fan, represents the sun
		Great Egret	remiges (probably)
		Blue-and-yellow Macaw	flight feathers
		Crested Oropendola	rectricx
		Scarlet Macaw	wing coverts
		Red-and-Green Macaw	?
		American Wood-Ibis	remiges (probably)
Kaxináwa	Brazil	Harpy Eagle	abdominal feathers	"Radial crown"
		Razor-billed curassow	dorsal feathers	most admired and valued head ornament by Kaxináwa because it is made with harpy eagle feathers
		Scarlet Macaw	ventral feathers	worn during initiation and fertility ceremonies
		Blue-and-yellow, Scarlet, and Red-and-green macaw	dorsal and ventral and/or upper wing covers	Scarlet Macaw tail feathers sometimes attached to the crown
		Great Egret	flight feathers
Kaxináwa	Brazil	Razor-billed curassow	dorsal feathers	radial crown, usually worn during fertility rituals
		Channel-billed Toucan and/or Red-billed toucan	upper and undertail coverts	can also be worn by the leader of a village during initiation rituals
		Blue-and-Yellow Macaw	ventral and dorsal and/or upper wing coverts
		Olive Oropendola and Crested Oropendola	rectrices
Kaxináwa	Brazil	Russet-backed, Olive, and Crested Oropendola	Rectrices	radial crown
		Scarlet Macaw	rectrix, rump and/or undertail coverts
		Razor-billed curassow	?
		Plum-throated cotinga	?
		Spangled Cotinga (male)	?
		Red-billed and Channel-billed toucan	upper tail coverts
Kaxináwa	Brazil	Scarlet Macaw	ventral and rump feathers	principally used during fertility rites, also used in other ceremonies
		Blue-and-yellow Macaw	ventral and dorsal and/or upper wing coverts	radial crown
		Harpy Eagle	ventral feathers
		Areidae	flight feathers
		Russet-backed Oropendola	rectrices
		Yellow-rumped Cacique	taxidermised specimen without wings
Kayapó	Xingu River	White-necked heron	remiges	diadem worn by men who own the hereditary right to use it during a certain ritual
		Great Egret	remiges
		Scarlet Macaw	rectrices
		Unknown sp.	flight feathers
Kayapó (Gorotire)	Brazil	Scarlet Macaw	rectrices	diadem worn during ceremonial occassions
		Yellow-headed Parrot	rectrices	can only be worn by men with the specific hereditary right to use it
		Orange-Winged Parrot	rectrices and secondary remiges
Kayapó (Merkragnoti)	Brazil	Yellow-headed Parrot	Rectrices, secondary remiges	diadem worn by men during rituals, important dances, and ceremonies
		Scarlet Macaw	Rectrices	composition varies, variation linked to personal priviledges regarding use of feathers from particular species
		Orange-Winged Parrot	Rectrices
		Scarlet Macaw	Rectrices
		Red-and-Green Macaw	Rectrices
		Oropendola sp.	Rectrices
		Blue-and-yellow Macaw	Rectrices
		Sunbittern	Rectrices and Remiges
Kayapó (Merkragnoti)	Brazil	Hyacinthine Macaw	feathered skin, upper wing coverts	cap worn during ritual dances, ownership is a priviledge of few men and youths
		Scarlet Macaw	feathered skin, rectrix
		Red-and-Green Macaw	feathered skin
		Psittacidae	?
		Razor-billed curassow	dorsal feathers
		Blue-and-yellow Macaw	upper wing coverts and/or dorsal feathers
Kayapó (Merkragnoti)	Brazil	Harpy Eagle	abdominal feathers	cap worn during ritual dances, ownership is a priviledge of few men and youths
		Scarlet Macaw	Rectrix
Kayapó (Merkragnoti)	Brazil	Scarlet Macaw	Rectrices	? (cut off in book preview)
		Red-and-Green Macaw	?
		Hyacinthine Macaw	?
Chamacoco		Muskovy Duck	secondary remiges, dorsal and ventral feathers	Cape attributed to shamas of the water due to its decoration and symbolism of the feathers used
		Turquoise-fronted Parrot	secondary remiges, rectrices and feathers of head, wing=joint, and thigh	used during ritual Shu Deich, where a song is sung for an entire day, linked to magical flight and the search for the spirit
		Rufescent Tiger-Heron	dorsal feathers
		Southern Screamer	dorsal feathers and/or wing coverts
		Chaco Chachalaca	rectrices
		Plush-crested Jay	rectrices
		Red-and-Green Macaw	?
		Falconiformes	Rectrices and wing coverts
		Cracidae	feathers from abdominal region
Chamacoco		Turquoise-fronted Parrot	rectrices, secondary remiges, wing-joint feathers	belt, shaman's ornament
		Unidentified bi-coloured feathers		feathers have no association with the spirit guides, used as a complement to above cape
Chamacoco		Turquoise-fronted parrot	Rectrices, wing-joint feathers, secondary remiges	Part of hair pins and ritual artefacts carried in hand by shaman, give proection in search of spirits of seriously ill people
		Ardeidae	Flight feathers, others	parrot feathers symbolize "the voice and the colour" of life
		Others
Chamacoco		White-necked Heron and others	Mainly dorsal feathers	Necklace worn by men for special festivities, worn at all times by some shamans
Emerillon		Blue-and-Yellow Macaw	Ventral and dorsal feathers	Feathered Ring
		Black Curassow	Crown	Adornment for male use
		Red-billed Toucan	upper tail coverts and from throat region
		Channel-billed Toucan	upper tail coverts
		Ardeidae	?
Galibi		Blue-and-Yellow Macaw	Dorsal and ventral feathers, upper wing coverts	Feathered ring worn by men during the Festival of Ture (?)
		Unknown species	Black feathers
Guarani		Red-ruffed Fruitcrow	throat and breast feathers, others	? (cut off in book preview)
		Black-fronted Piping Guan	upper wing coverts
		Azure Jay	?
		Channel-billed Toucan	tail coverts and throat feathers
		Toucan	?
		Scaly-headed Parrot	undertail coverts
Karajá		Scarlet Macaw, Red-and-green Macaw (possibly)	underwing coverts, dorsal feathers	ear ornaments worn by men in everyday context and during ceremonies
Karajá		Scarlet Macaw	Wing Coverts and others	children and young girls, taken away from boys at final phase of rite of passage into next age grade (Ceremony of the Big House)
Karajá		Scarlet Macaw	Rectrix and wing coverts	? (cut off in book preview)
		Red-and-green Macaw	?
		Blue-and-Yellow Macaw	ventral feathers
		Others? (cut off in book preview)
Kayapó (Kubenkrankêgn)		Scarlet and Red-and-Green Macaw	?	Ear ornaments
Kayapó (Merkragnoti)		Red-and-Green Macaw and/or Scarlet Macaw	Underwing coverts	useage indicates ritual position of children and adults in a specific naming ceremony and in the Maize ceremony
Kayapó (Merkragnoti)		Scarlet Macaw	Upper and (a few) under wing coverts	?
Kraho (?)		Turquoise-fronted Parrot	Remiges	Necklace
		Orange-winged Parrot	Rectrix
		Ardeidae	Flight feathers and/or upper wing coverts
References:
Ferraro-Dorta S, Xavier Cury M (2000) A plumária indígena brasileira no Museu de Arqueologia e Etnologia da USP. Brazil: Imprensa Oficial SP. 535 p.
Biebuyck DP, Van den Abbeele N (1984) The power of Headdresses: a cross-cultural study of forms and functions: Brussels, Belgium: Tendi S.A. 293 p.
More info under harpy eagle obtained as noted above
